# Supplementary material for: Diagnosis and application of rice diseases based on deep learning
Source: PeerJ Comput Sci. 2023 Jun 13;9:e1384. doi: 10.7717/peerj-cs.1384 (PMC10280640; doi:10.7717/peerj-cs.1384)
Supplement: Supplemental Information 1 [file peerj-cs-09-1384-s001.pt]

Archive with 942 entries (942 files):
- archive/data.pkl
- archive/data/0
- archive/data/1
- archive/data/10
- archive/data/100
- archive/data/101
- archive/data/102
- archive/data/103
- archive/data/104
- archive/data/105
- archive/data/106
- archive/data/107
- archive/data/108
- archive/data/109
- archive/data/11
- archive/data/110
- archive/data/111
- archive/data/112
- archive/data/113
- archive/data/114
- archive/data/115
- archive/data/116
- archive/data/117
- archive/data/118
- archive/data/119
- archive/data/12
- archive/data/120
- archive/data/121
- archive/data/122
- archive/data/123
- archive/data/124
- archive/data/125
- archive/data/126
- archive/data/127
- archive/data/128
- archive/data/129
- archive/data/13
- archive/data/130
- archive/data/131
- archive/data/132
- archive/data/133
- archive/data/134
- archive/data/135
- archive/data/136
- archive/data/137
- archive/data/138
- archive/data/139
- archive/data/14
- archive/data/140
- archive/data/141
- archive/data/142
- archive/data/143
- archive/data/144
- archive/data/145
- archive/data/146
- archive/data/147
- archive/data/148
- archive/data/149
- archive/data/15
- archive/data/150
- archive/data/151
- archive/data/152
- archive/data/153
- archive/data/154
- archive/data/155
- archive/data/156
- archive/data/157
- archive/data/158
- archive/data/159
- archive/data/16
- archive/data/160
- archive/data/161
- archive/data/162
- archive/data/163
- archive/data/164
- archive/data/165
- archive/data/166
- archive/data/167
- archive/data/168
- archive/data/169
- archive/data/17
- archive/data/170
- archive/data/171
- archive/data/172
- archive/data/173
- archive/data/174
- archive/data/175
- archive/data/176
- archive/data/177
- archive/data/178
- archive/data/179
- archive/data/18
- archive/data/180
- archive/data/181
- archive/data/182
- archive/data/183
- archive/data/184
- archive/data/185
- archive/data/186
- archive/data/187
- archive/data/188
- archive/data/189
- archive/data/19
- archive/data/190
- archive/data/191
- archive/data/192
- archive/data/193
- archive/data/194
- archive/data/195
- archive/data/196
- archive/data/197
- archive/data/198
- archive/data/199
- archive/data/2
- archive/data/20
- archive/data/200
- archive/data/201
- archive/data/202
- archive/data/203
- archive/data/204
- archive/data/205
- archive/data/206
- archive/data/207
- archive/data/208
- archive/data/209
- archive/data/21
- archive/data/210
- archive/data/211
- archive/data/212
- archive/data/213
- archive/data/214
- archive/data/215
- archive/data/216
- archive/data/217
- archive/data/218
- archive/data/219
- archive/data/22
- archive/data/220
- archive/data/221
- archive/data/222
- archive/data/223
- archive/data/224
- archive/data/225
- archive/data/226
- archive/data/227
- archive/data/228
- archive/data/229
- archive/data/23
- archive/data/230
- archive/data/231
- archive/data/232
- archive/data/233
- archive/data/234
- archive/data/235
- archive/data/236
- archive/data/237
- archive/data/238
- archive/data/239
- archive/data/24
- archive/data/240
- archive/data/241
- archive/data/242
- archive/data/243
- archive/data/244
- archive/data/245
- archive/data/246
- archive/data/247
- archive/data/248
- archive/data/249
- archive/data/25
- archive/data/250
- archive/data/251
- archive/data/252
- archive/data/253
- archive/data/254
- archive/data/255
- archive/data/256
- archive/data/257
- archive/data/258
- archive/data/259
- archive/data/26
- archive/data/260
- archive/data/261
- archive/data/262
- archive/data/263
- archive/data/264
- archive/data/265
- archive/data/266
- archive/data/267
- archive/data/268
- archive/data/269
- archive/data/27
- archive/data/270
- archive/data/271
- archive/data/272
- archive/data/273
- archive/data/274
- archive/data/275
- archive/data/276
- archive/data/277
- archive/data/278
- archive/data/279
- archive/data/28
- archive/data/280
- archive/data/281
- archive/data/282
- archive/data/283
- archive/data/284
- archive/data/285
- archive/data/286
- archive/data/287
- archive/data/288
- archive/data/289
- archive/data/29
- archive/data/290
- archive/data/291
- archive/data/292
- archive/data/293
- archive/data/294
- archive/data/295
- archive/data/296
- archive/data/297
- archive/data/298
- archive/data/299
- archive/data/3
- archive/data/30
- archive/data/300
- archive/data/301
- archive/data/302
- archive/data/303
- archive/data/304
- archive/data/305
- archive/data/306
- archive/data/307
- archive/data/308
- archive/data/309
- archive/data/31
- archive/data/310
- archive/data/311
- archive/data/312
- archive/data/313
- archive/data/314
- archive/data/315
- archive/data/316
- archive/data/317
- archive/data/318
- archive/data/319
- archive/data/32
- archive/data/320
- archive/data/321
- archive/data/322
- archive/data/323
- archive/data/324
- archive/data/325
- archive/data/326
- archive/data/327
- archive/data/328
- archive/data/329
- archive/data/33
- archive/data/330
- archive/data/331
- archive/data/332
- archive/data/333
- archive/data/334
- archive/data/335
- archive/data/336
- archive/data/337
- archive/data/338
- archive/data/339
- archive/data/34
- archive/data/340
- archive/data/341
- archive/data/342
- archive/data/343
- archive/data/344
- archive/data/345
- archive/data/346
- archive/data/347
- archive/data/348
- archive/data/349
- archive/data/35
- archive/data/350
- archive/data/351
- archive/data/352
- archive/data/353
- archive/data/354
- archive/data/355
- archive/data/356
- archive/data/357
- archive/data/358
- archive/data/359
- archive/data/36
- archive/data/360
- archive/data/361
- archive/data/362
- archive/data/363
- archive/data/364
- archive/data/365
- archive/data/366
- archive/data/367
[truncated: 642 more entries]
