# Supplementary material for: Diagnosis and application of rice diseases based on deep learning
Source: PeerJ Comput Sci. 2023 Jun 13;9:e1384. doi: 10.7717/peerj-cs.1384 (PMC10280640; doi:10.7717/peerj-cs.1384)
Supplement: Supplemental Information 1 [file peerj-cs-09-1384-s001.pt › archive/data/160]

³³v1ð°D¸58Ô0û´ƒ´57ÉµÉ0
