# Supplementary material for: Diagnosis and application of rice diseases based on deep learning
Source: PeerJ Comput Sci. 2023 Jun 13;9:e1384. doi: 10.7717/peerj-cs.1384 (PMC10280640; doi:10.7717/peerj-cs.1384)
Supplement: Supplemental Information 1 [file peerj-cs-09-1384-s001.pt › archive/data/200]

³«q.ú¯÷%À¬Ñ65.3±¹­¦/A,£²ð­Í4¸4*²î®×¦ª04%1¯*,±	2Í¥5-x/3Ã²
+ñ®2§©ö²4¡³+²½±°&/C¼R+¨4Q¢X*^0
