# Supplementary material for: Diagnosis and application of rice diseases based on deep learning
Source: PeerJ Comput Sci. 2023 Jun 13;9:e1384. doi: 10.7717/peerj-cs.1384 (PMC10280640; doi:10.7717/peerj-cs.1384)
Supplement: Supplemental Information 1 [file peerj-cs-09-1384-s001.pt › archive/data/278]

;¬P/î«y®û0Q´Å´Ë¨¤Š(p5š©Ÿ¸Ä.H7#°G´g-•&{6d*5¬15@3
